# Supplementary material for: Community-acquired Staphylococcus aureus skin and soft tissue infection risk assessment using hotspot analysis and risk maps: the case of California emergency departments
Source: BMC Public Health. 2024 Jan 9;24:123. doi: 10.1186/s12889-023-17336-6 (PMC10775506; doi:10.1186/s12889-023-17336-6)
Supplement: Supplementary file 1 — Additional file 1: Table A1. List of California Medical Service Study Areas (MSSA) that have high-high rates of CA-MRSA clustering (HH), low-low rates of CA-MRSA clustering (LL), and low-high rates of CA-MRSA clustering (LH), 2016-2019. Table A2. Ten California MSSAs with the highest and lowest risk ratio for CA-MRSA between 2016-2019. A3. Analysis code - R-Markdown html file. [file 12889_2023_17336_MOESM1_ESM.zip]

Archive with 2 entries (2 files):
- BLMB_CASa_Spatial Analysis.html
- CA-Sa Spatial Analysis Appendices.docx
